# Supplementary material for: A new genus and new species of Agathotanaidae (Crustacea, Tanaidacea) from West Australia
Source: Zookeys. 2012 Nov 16;(243):15–26. doi: 10.3897/zookeys.243.3408 (PMC3552348; doi:10.3897/zookeys.243.3408)
Supplement: XML Treatment for Bunburia [file zookeys.243.3408-treatment1.xml]

<!DOCTYPE tp:taxon-treatment
  PUBLIC "-//TaxonX//DTD Taxonomic Treatment Publishing DTD v0 20100105//EN" "tax-treatment-NSO.dtd">
<tp:taxon-treatment xmlns:tp="http://www.plazi.org/taxpub"><tp:treatment-meta><mixed-citation publication-type="journal"><person-group><name><surname>Jóźwiak</surname><given-names>Piotr</given-names></name><name><surname>Jakiel</surname><given-names>Aleksandra</given-names></name></person-group><article-title>A new genus and new species of Agathotanaidae (Crustacea, Tanaidacea) from West Australia</article-title><source>Zookeys</source><day>16</day><month>11</month><year>2012</year><volume>2012</volume><issue>243</issue><fpage>15</fpage><lpage>26</lpage><pub-id pub-id-type="doi">10.3897/zookeys.243.3408</pub-id></mixed-citation></tp:treatment-meta><tp:nomenclature><tp:taxon-name>
                            <tp:taxon-name-part taxon-name-part-type="genus">Bunburia</tp:taxon-name-part>
                        <object-id xmlns:xlink="http://www.w3.org/1999/xlink" xlink:type="simple">urn:lsid:zoobank.org:act:70EF00B3-B23A-4C38-B552-1E4FBDBE6192</object-id>
								<object-id xmlns:xlink="http://www.w3.org/1999/xlink" xlink:type="simple">http://species-id.net/wiki/Bunburia</object-id>
								</tp:taxon-name><tp:taxon-status xmlns:xlink="http://www.w3.org/1999/xlink" xlink:type="simple">gen. n.</tp:taxon-status></tp:nomenclature><tp:treatment-sec sec-type="Diagnosis"><title>Diagnosis.</title><p>Pleon with five free pleonites; antennulae 4-articled, with first article covered by numerous minute setae; antenna 6-articled, article 3 with dense setation; mandibles molar reduced; labium without outer or medial, setose process; maxillipedal bases unfused distally, endites unfused; epignath elongated and naked; cheliped sclerites unfused ventromedially, carpus stout (1.4 times as long as wide), chela with keel; pereopods with coxa; P1 propodus with elongate ventral seta, P1-P3 merus with long serrated seta, P4-P6 propodus with two long, serrated setae ventrodistally and three short setae dorsodistally, P5 and P6 with propodus shorter than carpus, dactylus/unguis of these pereopods setulated ventrally; ischium of all pereopods with only one seta; pleopods absent in female and well developed in male; uropod short, not projecting beyond pleotelson, with basis terminated with small projection, endopod short, one-articled.</p></tp:treatment-sec><tp:treatment-sec sec-type="Type species"><title>Type species.</title><p><italic><tp:taxon-name>Bunburia prima</tp:taxon-name></italic> sp. n.  <italic>–</italic> by monotypy.
                        </p></tp:treatment-sec><tp:treatment-sec sec-type="Etymology"><title>Etymology.</title><p>The name refers to Bunbury, a port city near the type locality of <italic><tp:taxon-name>Bunburia prima</tp:taxon-name></italic> sp. n.
                        </p></tp:treatment-sec><tp:treatment-sec sec-type="Remarks"><title>Remarks.</title><p>At first glance <italic><tp:taxon-name>Bunburia</tp:taxon-name></italic> gen. n., with its short uropods that not protrude the pleotelson, resembles the members of <italic><tp:taxon-name>Paragathotanais</tp:taxon-name></italic>. The new genus can be distinguish however from <italic><tp:taxon-name>Paragathotanais</tp:taxon-name></italic> by presence of dense setationon the proximal article of the antennulae and the fourth article of the antennae and by unusual chetotaxy of propodus of last three pereopods, which consists of three short setae dorsodistally and two long setae ventrodistally. The setation of propodus P4-P6 is variable in members of <italic><tp:taxon-name>Paragathotanais</tp:taxon-name></italic>. For example <italic><tp:taxon-name>Paragathotanais abyssorum</tp:taxon-name></italic> Larsen, 2007, <italic><tp:taxon-name>Paragathotanais insolitus</tp:taxon-name></italic> Guerrero-Kommritz, 2003 and <italic><tp:taxon-name>Paragathotanais ipy</tp:taxon-name></italic> Jóźwiak i Błażewicz-Paszkowycz, 2011 have three long, distal setae, while five other species: <italic><tp:taxon-name>Paragathotanais gracilis</tp:taxon-name></italic> Bird and Holdich, 1988, <italic><tp:taxon-name>Paragathotanais nanus</tp:taxon-name></italic><!--PageBreak--> Bird and Holdich, 1988, <italic><tp:taxon-name>Paragathotanais robustus</tp:taxon-name></italic> Bird and Holdich, 1988, <italic><tp:taxon-name>Paragathotanais typicus</tp:taxon-name></italic> Lang, 1971 and <italic><tp:taxon-name>Paragathotanais vikingus</tp:taxon-name></italic> Bird, 2010 have three long setae in propodus of pereopods 4 and 5, but four setae in pereopod 6. Another species – <italic><tp:taxon-name>Paragathotanais macrocephalus</tp:taxon-name></italic> Kudinova-Pasternak, 1986 lack of setae on propodus of pereopod 4, but it has three setae in pereopod 6. In <italic><tp:taxon-name>Paragathotanais medius</tp:taxon-name></italic> Larsen, 2002 there are four long, distal setae at propodus of P4-P6. Beside the pereopods setation <italic><tp:taxon-name>Bunburia</tp:taxon-name></italic> can be separated from <italic><tp:taxon-name>Paragathotanais</tp:taxon-name></italic> by lack of medial process on the labium and bases of maxilliped unfused distally.
                        </p><p><xref ref-type="bibr" rid="B17">Larsen (2007)</xref> has pointed out that size of uropods and theirs position on the pleotelson distinguish <italic><tp:taxon-name>Paragathotanais</tp:taxon-name></italic> from <italic><tp:taxon-name>Paranarthrura</tp:taxon-name></italic>. <italic><tp:taxon-name>Bunburia</tp:taxon-name></italic> gen. n., with uropods similar to those observed in <italic><tp:taxon-name>Paragathotanais</tp:taxon-name></italic>, can be distinguished from <italic><tp:taxon-name>Paranarthrura</tp:taxon-name></italic> by short uropods, that are not reaching over pleotelson and are inserted more ventrally. The 4-articled antennula and the 6-articled antenna distinguish <italic><tp:taxon-name>Bunburia</tp:taxon-name></italic> from <italic><tp:taxon-name>Agathotanais</tp:taxon-name></italic>, that has 3-articled antennula and antenna reduced to one short article (<xref ref-type="bibr" rid="B14">Larsen 1999</xref>, 2005). An evident is also the difference between females of <italic><tp:taxon-name>Bunburia</tp:taxon-name></italic> and <italic><tp:taxon-name>Metagathotanais</tp:taxon-name></italic>, which have all pleonites fused with pleotelson (<xref ref-type="bibr" rid="B3">Bird and Holdich 1988</xref>, <xref ref-type="bibr" rid="B7">Guerrero-Kommritz 2003</xref>). Males of <italic><tp:taxon-name>Metagathotanais</tp:taxon-name></italic> have pleotelson with five distinct pleonites, but they differs from males of <italic><tp:taxon-name>Bunburia</tp:taxon-name></italic> in propodus P4-P6 chetotaxy. In <italic><tp:taxon-name>Metagathotanais insulcatus</tp:taxon-name></italic> Bird and Holdich, 1988 propodus of these pereopods bears one short and three long setae distally and in <italic><tp:taxon-name>Metagathotanais loerzae</tp:taxon-name></italic> Guerrero-Kommritz, 2003 there are only three long setae.
                        </p><p><italic><tp:taxon-name>Bunburia</tp:taxon-name></italic> represented by only one species is the second taxon of <tp:taxon-name>Agathotanaidae</tp:taxon-name> known so far from Australia, after <italic><tp:taxon-name>Agathotanais spinipoda</tp:taxon-name></italic> Larsen, 1999.
                        </p></tp:treatment-sec><ref-list><ref id="B17"><mixed-citation xmlns:xlink="http://www.w3.org/1999/xlink" xlink:type="simple"><person-group><name name-style="western"><surname>Larsen</surname><given-names>K</given-names></name></person-group> (<year>2007</year>)<article-title> Family Agathotanaidae Lang, 1971a.</article-title> In: <person-group><name name-style="western"><surname>Larsen</surname><given-names>K</given-names></name><name name-style="western"><surname>Shimomura</surname><given-names>M</given-names></name></person-group> (<role>Eds.</role>). <issue-title> Tanaidacea (Crustacea: Peracarida) From Japan III. The Deep Trenches: The Kurile-Kamchatka Trench and Japan Trench.</issue-title><source>Zootaxa </source><volume>1599</volume>: <fpage>41</fpage>–<lpage>60</lpage>.</mixed-citation></ref><ref id="B14"><mixed-citation xmlns:xlink="http://www.w3.org/1999/xlink" xlink:type="simple"><person-group><name name-style="western"><surname>Larsen</surname><given-names>K</given-names></name></person-group> (<year>1999</year>)<article-title> Pacific Tanaidacea (Crustacea): Revision of the genus <italic>Agathotanais</italic>, with description of three new species.</article-title><source>Records of the Australian Museum </source><volume>51</volume>: <fpage>99</fpage>-<lpage>112</lpage>. doi: <ext-link ext-link-type="uri" xlink:href="http://dx.doi.org/10.3853/j.0067-1975.51.1999.1299" xlink:type="simple">10.3853/j.0067-1975.51.1999.1299</ext-link></mixed-citation></ref><ref id="B3"><mixed-citation xmlns:xlink="http://www.w3.org/1999/xlink" xlink:type="simple"><person-group><name name-style="western"><surname>Bird</surname><given-names>GJ</given-names></name><name name-style="western"><surname>Holdich</surname><given-names>DM</given-names></name></person-group> (<year>1988</year>)<article-title> Deep-sea Tanaidacea (Crustacea) of the North-east Atlantic: the tribe Agathotanaini.</article-title><source>Journal of Natural History </source><volume>22</volume> (<issue>6</issue>): <fpage>1591</fpage>-<lpage>1621</lpage>. doi: <ext-link ext-link-type="uri" xlink:href="http://dx.doi.org/10.1080/00222938800771001" xlink:type="simple">10.1080/00222938800771001</ext-link></mixed-citation></ref><ref id="B7"><mixed-citation xmlns:xlink="http://www.w3.org/1999/xlink" xlink:type="simple"><person-group><name name-style="western"><surname>Guerrero-Kommritz</surname><given-names>J</given-names></name></person-group> (<year>2003</year>)<article-title> Agathotanaididae (Crustacea: Tanaidacea) from the Angola Basin.</article-title><source>Zootaxa </source><volume>330</volume>: <fpage>1</fpage>-<lpage>15</lpage>.</mixed-citation></ref></ref-list></tp:taxon-treatment>
