# Supplementary material for: A new genus and new species of Agathotanaidae (Crustacea, Tanaidacea) from West Australia
Source: Zookeys. 2012 Nov 16;(243):15–26. doi: 10.3897/zookeys.243.3408 (PMC3552348; doi:10.3897/zookeys.243.3408)
Supplement: XML Treatment for Bunburia prima [file zookeys.243.3408-treatment2.xml]

<!DOCTYPE tp:taxon-treatment
  PUBLIC "-//TaxonX//DTD Taxonomic Treatment Publishing DTD v0 20100105//EN" "tax-treatment-NSO.dtd">
<tp:taxon-treatment xmlns:tp="http://www.plazi.org/taxpub"><tp:treatment-meta><mixed-citation publication-type="journal"><person-group><name><surname>Jóźwiak</surname><given-names>Piotr</given-names></name><name><surname>Jakiel</surname><given-names>Aleksandra</given-names></name></person-group><article-title>A new genus and new species of Agathotanaidae (Crustacea, Tanaidacea) from West Australia</article-title><source>Zookeys</source><day>16</day><month>11</month><year>2012</year><volume>2012</volume><issue>243</issue><fpage>15</fpage><lpage>26</lpage><pub-id pub-id-type="doi">10.3897/zookeys.243.3408</pub-id></mixed-citation></tp:treatment-meta><tp:nomenclature><tp:taxon-name>
                            <tp:taxon-name-part taxon-name-part-type="genus">Bunburia</tp:taxon-name-part>
                            <tp:taxon-name-part taxon-name-part-type="species">prima</tp:taxon-name-part>
                        <object-id xmlns:xlink="http://www.w3.org/1999/xlink" xlink:type="simple">urn:lsid:zoobank.org:act:ECDC9C27-D624-479B-9276-6E13A322B702</object-id>
								<object-id xmlns:xlink="http://www.w3.org/1999/xlink" xlink:type="simple">http://species-id.net/wiki/Bunburia_prima</object-id>
								</tp:taxon-name><tp:taxon-status xmlns:xlink="http://www.w3.org/1999/xlink" xlink:type="simple">sp. n.</tp:taxon-status><xref ref-type="fig" rid="F1">Figs 1</xref><xref ref-type="fig" rid="F2"/><xref ref-type="fig" rid="F3"/><xref ref-type="fig" rid="F4">4</xref></tp:nomenclature><tp:treatment-sec sec-type="Etymology"><title>Etymology.</title><p>The Latin ordinal number ‘<italic>prima</italic>’ denotes the fact that the species described herein is the first member of genus <italic><tp:taxon-name>Bunburia</tp:taxon-name></italic>.
                        </p></tp:treatment-sec><tp:treatment-sec sec-type="Material examined"><title>Material examined.</title><p>Holotype, non-ovigerous female, J62967, 2.5 mm long, St. SS07/2005, 153,Bunbury, <named-content xmlns:xlink="http://www.w3.org/1999/xlink" content-type="dwc:verbatimCoordinates" xlink:type="simple">33.0003°S, 114.579°E</named-content>, depth 399 m, 07 August 2005.
                        </p></tp:treatment-sec><tp:treatment-sec sec-type="Paratypes"><title>Paratypes.</title><p>1 female dissected on slides, J62968, St. SS07/2005, 152, Bunbury, <named-content xmlns:xlink="http://www.w3.org/1999/xlink" content-type="dwc:verbatimCoordinates" xlink:type="simple">32.9987°S, 114.576°E</named-content>, depth 417 m, 2005.
                        </p><p>1 male partially dissected, J62969, St. SS07/2005, 85, Zyutdorp, <named-content xmlns:xlink="http://www.w3.org/1999/xlink" content-type="dwc:verbatimCoordinates" xlink:type="simple">27.1676°S, 112.778°E</named-content>, depth 375 m, 29 July 2005.
                        </p><p>1 specimen, J62974, St. SS07/2005, 8, Ningaloo, <named-content xmlns:xlink="http://www.w3.org/1999/xlink" content-type="dwc:verbatimCoordinates" xlink:type="simple">22.0796°S, 113.797°E</named-content>, depth 205 m, 2005; 1 specimen, J62973, St. SS07/2005, 23, Ningaloo, <named-content xmlns:xlink="http://www.w3.org/1999/xlink" content-type="dwc:verbatimCoordinates" xlink:type="simple">22.0629°S, 113.723°E</named-content>, depth 715 m, 2005; 2 specimens, J62971, St. SS07/2005, 24, <named-content xmlns:xlink="http://www.w3.org/1999/xlink" content-type="dwc:verbatimCoordinates" xlink:type="simple">22.0631°S, 113.724°E</named-content>, depth 713 m, 2005; 1 specimen, J62972, St. SS07/2005, 68, Point Cloates, <named-content xmlns:xlink="http://www.w3.org/1999/xlink" content-type="dwc:verbatimCoordinates" xlink:type="simple">22.859°S, 113.328°E</named-content>, depth 448 m, 2005; 1 specimen, J62970, St. SS07/2005, 75, Carnarvon, <named-content xmlns:xlink="http://www.w3.org/1999/xlink" content-type="dwc:verbatimCoordinates" xlink:type="simple">24.5875°S, 112.253°E</named-content>, depth 405 m, 2005; 2 specimens, J63690, St. SS07/2005,<!--PageBreak--><!--PageBreak--> 76, Carnarvon, <named-content xmlns:xlink="http://www.w3.org/1999/xlink" content-type="dwc:verbatimCoordinates" xlink:type="simple">24.5863°S, 112.254°E</named-content>, depth 405 m, 2005; 3 specimens, J62975, St. SS07/2005, 126, Jurian Bay, <named-content xmlns:xlink="http://www.w3.org/1999/xlink" content-type="dwc:verbatimCoordinates" xlink:type="simple">29.8604°S, 114.372°E</named-content>, depth 499 m, 2005.
                        </p></tp:treatment-sec><tp:treatment-sec sec-type="Type locality"><title>Type locality.</title><p>near Bunbury, <named-content xmlns:xlink="http://www.w3.org/1999/xlink" content-type="dwc:verbatimCoordinates" xlink:type="simple">33.0003°S, 114.579°E</named-content>, depth 399 m.
                        </p></tp:treatment-sec><tp:treatment-sec sec-type="Diagnosis"><title>Diagnosis.</title><p>as for thegenus.</p></tp:treatment-sec><tp:treatment-sec sec-type="Description"><title>Description of female.</title><p>Habitus (<xref ref-type="fig" rid="F1">Figs 1A, F</xref>): body 2.5 mm long, 6.2 times as long as wide. Carapace 23% of total body length, 1.5 times as long as wide. Length/width ratios of pereonites 1 to 6: 0.7, 0.8, 0.9, 1.0, 1.1 and 0.7 respectively. Pleon about 18% of total body length; pleonites equal in length; fifth pleonite with lateral simple seta. Pleotelson (<xref ref-type="fig" rid="F1">Fig. 1F</xref>) with a pair of bipinnate setae and two pairs of simple setae distally.
                        </p><p>Antennule (<xref ref-type="fig" rid="F1">Fig. 1B</xref>) 4-articled; article 1 longest, with three bipinnate setae and one simple seta on outer margin, inner margin covered with numerous minute setae; article 2 about 0.4 times as long as article 1, with one bipinnate and two simple setae distally; article 3 trapezoidal, wider than long, with two distal setae; article 4 twice as long as article 3, distally with one bipinnate, one short simple, five long simple setae and one aesthetasc.
                        </p><p>Antenna (<xref ref-type="fig" rid="F1">Fig. 1C</xref>) 6-articled; article 1 broken; article 2 with one simple seta distally; article 3 square, with one simple, distal seta; article 4 longest, four times as long as article 3, with one simple and one bipinnate setae distally and row of small spines laterally; article 5 half as long as article 4, with minute lateral setation and one long seta distally; last article very short, distally with six long setae.
                        </p><p>Mouthparts: labrum (<xref ref-type="fig" rid="F2">Fig. 2A</xref>) covered with dense setation; mandibles (<xref ref-type="fig" rid="F2">Figs 2B, C</xref>) molar bent downward and tapering distally; right mandible incisor with four denticulations, left mandible with four denticulations on incisor and small lacinia mobilis with dorsal tooth. Maxillule (<xref ref-type="fig" rid="F2">Figs 2D, D’</xref>) ventrally with combs of short, simple setae, distally with six spines, two simple setae and minute setation, palp lost during dissection; maxilla (<xref ref-type="fig" rid="F2">Fig. 2E</xref>) ovate. Labium (<xref ref-type="fig" rid="F2">Fig. 2F</xref>) bilobed, with minute setation distally. Maxilliped (<xref ref-type="fig" rid="F2">Fig. 2G</xref>) bases unfused distally, endites with pair of distal, simple setae and one tubercle; palp article 1 naked; article 2 with three inner setae; article 3 with three setae on inner margin, outer margin setulated; last article with five long spiniform setae and minute setation. Epignath (<xref ref-type="fig" rid="F2">Fig. 2H</xref>) elongated, strap-like and naked.
                        </p><p>Cheliped (<xref ref-type="fig" rid="F1">Figs 1D–E’</xref>) pseudocoxa massive, about as long as wide, naked, incompletely fused on midline of cephalothorax ventrum (<xref ref-type="fig" rid="F1">Fig. 1D</xref>); basis trapezoidal and naked; merus triangular, with one seta ventrally; carpus 1.4 times as long as wide, with pair of setae on both dorsal and ventral margins; chela larger than carpus, propodus with one seta on ventral margin, inner comb of three serrated setae and row of minute spines; fixed finger with three setae on inner margin, and well calcified, inner teeth, ventrally with keel; dactylus with one small spiniform seta on inner margin and one seta dorsally.
                        </p><p>Pereopod 1 (<xref ref-type="fig" rid="F3">Figs 3A, A’</xref>) coxa with seta; basis four times as long as wide, naked; ischium with simple seta; merus with one serrated seta; carpus as long as merus, with two serrated setae and one spiniform seta distally; propodus elongate, 1.5 times as long as merus, with three spiniform setae distally; dactylus 0.6 times as long as unguis, both together longer than carpus.
                        </p><p><!--PageBreak--><!--PageBreak-->Pereopod 2 (<xref ref-type="fig" rid="F3">Fig. 3B</xref>) coxa with simple seta; basis five times as long as wide, with one bipinnate seta; ischium with single seta; merus with one serrated seta; carpus as long as merus, with two serrated setae and one spiniform seta distally; propodus elongate, 1.2 times as long as merus, with two spiniform setae distally, combs of small spines present; dactylus little shorter than unguis, with proximal seta.
                        </p><p>Pereopod 3 (<xref ref-type="fig" rid="F3">Fig. 3C</xref>) coxa with simple seta; basis four times as long as wide; ischium with one seta; merus with serrated seta ventrodistally; carpus longer than merus, with one spiniform and two serrated setae distally; propodus elongate, almost twice as long as merus, with one spiniform seta ventrally, combs of minute spines present; dactylus 0.6 times as long as unguis.
                        </p><p>Pereopod 4 (<xref ref-type="fig" rid="F3">Fig. 3D</xref>) coxa with one seta; basis 4.6 times as long as wide, with one bipinnate seta ventrally; ischium with single seta; merus with two serrated setae distally and row of minute setation; carpus longer than merus, with three serrated, strong setae ventrally, minute setation present on ventral margin; propodus little longer than carpus, with two serrated and three spiniform setae distally, ventral margin with rows of minute setation; dactylus twice as long as unguis, with numerous minute spines ventrally.
                        </p><p>Pereopod 5 (<xref ref-type="fig" rid="F3">Fig. 3E</xref>) basis with one bipinnate seta; ischium with single seta; merus with two serrated setae ventrally; carpus longer than merus, with one simple and three serrated setae distally, minute setation on ventral margin; propodus clearly shorter than carpus, with two serrated long setae and three short spiniform setae, ventrally with rows of minute setation; dactylus almost twice as long as unguis, dorsal margin with minute setation.
                        </p><p>Pereopod 6 (<xref ref-type="fig" rid="F3">Figs 3F, F’</xref>) similar to pereopod 5, but dactylus/unguis slightly shorter.
                        </p><p>Pleopods absent.</p><p>Uropod (<xref ref-type="fig" rid="F3">Fig. 3G</xref>) basis with small projection bearing one long and one short, simple distal setae; endopod one-articled, as long as basal article, with four long, simple setae distally and two bipinnate setae at midlength of article.
                        </p><p>Male. Habitus (<xref ref-type="fig" rid="F4">Fig. 4A</xref>): body 2.7 mm long, 6.7 times as long as wide. Carapace 20% of total body length, about 1.5 times as long as wide. Lateral margins of pereonites covered by small papillae; length/width ratios of pereonites 1 to 6: 0.7, 0.8, 0.8, 1.0, 1.0 and 0.8 respectively. Pleon about 18% of total body length; pleonites equal in length.
                        </p><p>Antennule (<xref ref-type="fig" rid="F4">Fig. 4B</xref>) stouter than that of female; 4-articled; article 1 longest and naked, 1.8 times as long as wide; article 2 0.4 times as long as first article, with four bipinnate setae distally; third article trapezoidal, about half as long as second article, with one outer and one inner simple setae; last article elongated, about half as long as first article; terminally with two bipinnate and five long, simple setae.
                        </p><p>Cheliped (<xref ref-type="fig" rid="F4">Fig. 4C</xref>) similar to that of female; merus with single seta; carpus stout – 1.3 times as long as wide, with single outer seta and pair of ventral setae (in figure only one). Propodus about as long as wide, with three setae near dactylus insertion, fixed finger with one ventral seta and three setae on inner (cutting) margin, ventral margin with keel. Dactylus as long as propodus, with single outer seta<!--PageBreak--><!--PageBreak--><!--PageBreak-->.
                        </p><p>Pleopods (<xref ref-type="fig" rid="F4">Fig. 4D</xref>) basis 0.8 times as long as each ramus, naked. Rami subequal, exopod terminating in eight strong, simple setae, endopod with one seta subdistally and six setae distally.
                        </p></tp:treatment-sec><tp:treatment-sec sec-type="Distribution"><title>Distribution.</title><p>The species is known from Western Australia and was recorded between Ningaloo and Bunbury City in a depth range from 205 to 715 m.</p><fig id="F1" position="float" orientation="portrait"><label>Figure 1.</label><caption><p><italic><tp:taxon-name>Bunburia prima</tp:taxon-name></italic> sp. n., holotype female. <bold>A</bold> body, dorsal view; paratype female <bold>B</bold> antennule <bold>C</bold> antenna (proximal article not shown) <bold>D</bold> cephalothorax, ventral view <bold>E</bold> cheliped <bold>E’</bold> details of fixed finger and dactylus <bold>F</bold> pleotelson, ventral view. Scale lines = 1 mm for <bold>A</bold> and 0.1 mm for <bold>B–E</bold>.</p></caption><graphic xmlns:xlink="http://www.w3.org/1999/xlink" xlink:href="ZooKeys-243-015-g001.jpg" position="float" orientation="portrait" xlink:type="simple"/></fig><fig id="F2" position="float" orientation="portrait"><label>Figure 2.</label><caption><p><italic><tp:taxon-name>Bunburia prima</tp:taxon-name></italic> sp. n., paratype female. <bold>A</bold> labrum <bold>B</bold> mandible molar <bold>B’</bold> incisor of right mandible <bold>C</bold> left mandible <bold>D</bold> maxillule endite <bold>D</bold> details of distal part of maxillule <bold>E</bold> maxilla <bold>F</bold> labium <bold>G</bold> maxilliped <bold>H</bold> epignath. Scale line = 0.1 mm.</p></caption><graphic xmlns:xlink="http://www.w3.org/1999/xlink" xlink:href="ZooKeys-243-015-g002.jpg" position="float" orientation="portrait" xlink:type="simple"/></fig><fig id="F3" position="float" orientation="portrait"><label>Figure 3.</label><caption><p><italic><tp:taxon-name>Bunburia prima</tp:taxon-name></italic> sp. n., paratype female. <bold>A</bold> pereopod 1 <bold>A’</bold> detailes of P1 propodus <bold>B</bold> pereopod 2 <bold>C</bold> pereopod 3 <bold>D</bold> pereopod 4 <bold>E</bold> pereopod 5 <bold>F</bold> pereopod 6 <bold>F’</bold> details of P6 propodus <bold>G</bold> uropod. Scale line = 0.1 mm.</p></caption><graphic xmlns:xlink="http://www.w3.org/1999/xlink" xlink:href="ZooKeys-243-015-g003.jpg" position="float" orientation="portrait" xlink:type="simple"/></fig><fig id="F4" position="float" orientation="portrait"><label>Figure 4.</label><caption><p><italic><tp:taxon-name>Bunburia prima</tp:taxon-name></italic> sp. n., allotype male. <bold>A</bold> body, dorsal view <bold>B</bold> antennule <bold>C</bold> cheliped <bold>D</bold> pleopod. Scale line = 0.1 mm.</p></caption><graphic xmlns:xlink="http://www.w3.org/1999/xlink" xlink:href="ZooKeys-243-015-g004.jpg" position="float" orientation="portrait" xlink:type="simple"/></fig></tp:treatment-sec></tp:taxon-treatment>
